# Supplementary material for: Stroma-derived Dickkopf-1 contributes to the suppression of NK cell cytotoxicity in breast cancer
Source: Nat Commun. 2025 Jan 30;16:1183. doi: 10.1038/s41467-025-56420-w (PMC11782527; doi:10.1038/s41467-025-56420-w)
Supplement: Supplementary file 4 — Source Data file [file 41467_2025_56420_MOESM4_ESM.xlsx]

## Sheet: Figure 1
Figure 1A
NTB	PyMT MFP (D14)	P=0.0019
6.37667	20.2267
8.01	14.11
6.12833	22.76
8.51167	11.46
9.995	22.4783
	11.745
	20.0283
Figure 1B
Days post injection	IgG					mDKN01					P value
1	0	0	0	0	0	0	0	0	0	0	P>0.9999
5	0	0	0	0	0	0	0	0	0	0	P>0.9999
7	27.2199	62.7628	37.8776	78.5159	45.4962	12.4892	18.6016	23.4507	35.7473	26.9295	P=0.9633
9	77.4896	141.501	79.0931	113.105	81.4766	30.9795	31.628	48.8996	69.2285	50.3598	P=0.4782
11	168.158	265.991	138.819	199.036	130.939	54.882	69.1457	73.4311	111.867	81.7332	P=0.0090
13	365.222	409.911	304.653	303.251	238.299	87.1576	68.1864	102.415	185.163	170.791	P<0.0001
15	653.972	600.861	385.869	407.051	388.461	123.593	94.0229	132.797	218.865	211.848	P<0.0001
Figure 1C
IgG	mDKN01	P=0.0463
23900000000	15400000000
35000000000	14900000000
26400000000	12600000000
9590000000	9430000000
26800000000	9910000000
12800000000	19600000000
17100000000
15800000000
27200000000
Figure 1E
IgG	mDKN01	P=0.0051
835000000	307000000
1440000000	79000000
549000000	127000000
150930000	71600000
1469000000	31691000
442120000	22689
	2250300
Figure 1H
Days post injection	IgG					mDKN01					P value
1	0	0	0	0	0	0	0	0	0	0	P>0.9999
5	0	0	0	0	0	0	0	0	0	0	P>0.9999
7	70.4216	63.8614	58.2507	60.9269	54.5888	59.4166	53.7217	52.2667	37.4262	58.4559	P>0.9999
10	226.332	180.662	171.216	213.704	142.023	166.063	140.639	132.773	78.688	174.283	P=0.7103
13	547.771	419.056	413.274	433.147	442.353	303.415	311.848	287.818	149.985	403.217	P=0.0042
16	991.909	847.757	758.2	755.061	606.318	648.988	459.082	620.321	295.923	633.594	P<0.0001
Figure 1I
NTB	4T1 MFP (D14)	P=0.0024
8.556	18.916
8.596	11.336
9.516	24.476
7.576	19.716
7.496	18.416
9.776	10.656
11.896
Figure 1J
Days post injection	IgG				mDKN01				P value
1	0	0	0	0	0	0	0	0	P>0.9999
5	38.8181	48.0701	34.5145	47.4095	19.2123	17.6014	12.5642	20.6585	P=0.9636
7	60.1063	57.5005	51.5334	70.2258	25.0197	30.4782	20.9516	27.252	P=0.7818
9	78.9261	71.8822	74.6037	130.288	47.7461	38.9483	22.6287	40.218	P=0.2402
11	117.681	106.813	119.836	175.889	73.7917	82.6038	42.6492	66.0148	P=0.0658
13	185.78	185.501	179.421	237.66	99.4542	118.487	78.7277	82.9259	P=0.0003
15	231.994	259.363	197.16	276.546	130.322	142.298	101.473	88.2223	P<0.0001
17	296.879	370.502	251.794	318.483	158.897	174.366	139.409	96.1038	P<0.0001
19	367.05	419.868	302.341	361.229	209.416	253.345	177.454	117.941	P<0.0001
21	409.039	457.239	352.144	414.802	224.693	292.325	197.628	129.689	P<0.0001
Figure 1K
IgG	mDKN01	P=0.0463
2500000000	406000000
1440000000	463000000
444000000	532000000
1020000000	398000000
820000000	232000000

## Sheet: Figure2
Figure 2A				Figure 2C				Figure 2E				Figure 2G
Normal	TNBC	P=0.0416		Normal	HER2+	P=0.0070		Normal	ER+	P=0.9696		Normal/ DCIS	IDC	P=0.0358
4.14704	3.65117			4.14704	4.65857			4.14704	13.4945			36.924	54.607
3.4038	7.7613			3.4038	11.6549			3.4038	3.51717			41.204	39.665
3.18761	11.2485			3.18761	12.3632			3.18761	3.77461			39.507	46.952
3.18664	4.40975			3.18664	7.99102			3.18664	2.4765			27.514	35.399
6.96367	3.15967			6.96367				6.96367	3.10494			37.579	44.239
3.84285	7.12515			3.84285				3.84285	3.09729			22.76	52.071
3.98937	3.40501			3.98937				3.98937	3.37069			42.64
	6.91831								2.34401			42.251
	5.78366								3.77294			30.999
	3.58799								2.9453			44.289
	6.16813								3.77252			29.941
	6.98815											42.44
	5.34984											33.45
	3.24823											49.29
	9.71547											42.651
	8.34511
	7.93009
	5.78162

## Sheet: Figure 3
Figure 3A
Days post injection	control				Sp7-Dkk1cKO				P value
1	0	0	0	0	0	0	0	0	P>0.9999
5	0	0	0	0	0	0	0	0	P>0.9999
7	89.8118	94.1028	63.2571	81.0194	36.4343	21.2997	43.1218	47.3459	P=0.7741
9	131.146	174.082	130.231	140.963	77.8986	32.9973	90.2399	82.6736	P=0.2030
11	273.034	292.954	236.677	309.461	135.064	67.0072	136.848	159.5	P=0.0001
13	423.358	469.816	378.151	498.329	241.073	153.192	221.818	244.088	P<0.0001
15	607.55	767.928	542.526	728.716	329.728	245.197	339.634	348.367	P<0.0001
16	667.859	819.67	612.492	758.49	378.636	269.12	352.865	390.461	P<0.0001
Figure 3B				Figure 3C				Figure 3D
Control	Sp7-Dkk1cKO	P<0.0001		Control	Sp7-Dkk1cKO	P=0.1931		Control	Sp7-Dkk1cKO	P=0.0014
27.87	3.37			0.27	0.3			14.8333	0.05
28.69	0.33			0.08	0.19			28.6667	0
27.87	3.52981			0.1	0.35			15.65	1.05857
23.9626	3.60084			0.27	0.246332			18.6833	3.63
Figure 3E
Days post injection	Control					aSMA-Dkk1cKO					P value
1	0	0	0	0	0	0	0	0	0	0	P>0.9999
5	0	0	0	0	0	0	0	0	0	0	P>0.9999
7	34.0235	39.3349	68.7594	80.9497	34.9004	24.6604	39.4836	39.099	25.9672	30.3874	P=0.9793
9	75.4375	71.1819	132.703	111.803	69.685	46.5523	63.3144	62.7705	60.8344	62.4543	P=0.7192
11	136.477	144.677	194.562	170.891	109.463	76.2198	92.5623	88.132	55.9078	82.7364	P=0.0164
13	148.97	162.406	300.888	312.46	178.03	113.479	135.294	133.586	95.8433	125.261	P=0.0003
15	266.187	253.164	401.753	379.083	269.978	161.766	193.366	207.426	143.313	172.549	P<0.0001
16	299.697	285.81	415.969	420.544	309.155	202.696	223.996	228.128	156.254	178.536	P<0.0001
Figure 3F				Figure 3G				Figure 3H
Control	αSMA-Dkk1cKO	P=0.7099		Control	αSMA-Dkk1cKO	P=0.0020		Control	αSMA-Dkk1cKO	P=0.8779
26.9407	22.054			0.111699	0.0145907			10.2283	10.0783
19.131	22.2843			0.0646827	0.0146093			12.2783	9.22833
26.4123	18.7607			0.0893512	0.012333			9.57	12.52
19.2576	20.4243			0.102544	0.0329402			12.3033	14.6783
21.2497	25.5244			0.0428326	0.0334285			12.87	11.6617
Figure 3J
Dkk1WT CAF	Dkk1KO CAF	P=0.0069
0.000954884	0.000461853
0.000785191	0.000149991
0.000929451	0.000393592
Figure 3K
Days post injection	Control				PyMT+Dkk1 WT CAF								PyMT+Dkk1 KO CAF								P value; PyMT+Dkk1WT CAF vs PyMT only	P value; PyMT+Dkk1KO CAF vs PyMT only	P value; PyMT+Dkk1WT CAF vs PyMT+Dkk1KO CAF
1	0	0	0	0	0	0	0	0	0	0	0	0	0	0	0	0	0	0	0	0	P>0.9999	P>0.9999	P>0.9999
5	7.80338	4.90101	8.19414	5.03074	17.8943	27.1109	16.0717	13.5112	17.1393	20.2153	11.5706	16.5265	14.5104	10.3268	5.7762	12.5145	12.3379	14.1696	15.7188	14.266	P>0.9999	P>0.9999	P>0.9999
7	20.3157	10.2247	12.2371	11.5265	32.6238	64.44	33.4756	19.0297	29.4784	35.6788	32.1227	36.1157	30.8644	23.4677	14.9051	23.5293	30.5158	24.4502	20.4268	20.6534	P=0.9999	P>0.9999	P>0.9999
9	65.7929	16.8026	20.5496	23.733	80.1365	122.613	53.8122	42.4867	83.636	64.8381	57.8424	52.7922	70.7959	47.2932	35.7763	45.7543	83.0218	33.1217	40.1456	46.6256	P=0.9026	P>0.9999	P=0.9996
11	120.647	38.3223	37.9512	43.6171	175.273	179.769	102.978	65.2637	131.147	194.661	104.854	107.046	157.995	108.255	84.5484	107.182	167.553	60.8157	97.8137	86.3787	P=0.0477	P=0.5637	P=0.9935
13	203.479	77.1441	74.9891	86.0993	299.062	273.066	194.21	148.291	253.616	355.13	299.682	210.712	211.462	201.107	176.026	238.005	282.586	126.728	187.673	151.744	P<0.0001	P=0.0065	P=0.0643
14	222.521	82.554	84.2463	98.7197	352.305	301.522	227.502	174.028	303.873	417.744	340.116	308.923	243.997	225.984	196.902	264.427	305.553	138.683	203.899	162.841	P<0.0001	P=0.0015	P=0.0003
Figure 3M
Days post injection	MDA-MB-231 only						MDA+Dkk1 WT CAF						MDA+Dkk1 KO CAF								P value; MDA+Dkk1WT CAF vs MDA-MB-231 only	P value; MDA+Dkk1KO CAF vs MDA-MB-231 only	P value; MDA+Dkk1WT CAF vs MDA+Dkk1KO CAF
1	0	0	0	0	0	0	0	0	0	0	0	0	0	0	0	0	0	0			P>0.9999	P>0.9999	P>0.9999
5	5.85107	8.26794	11.0726	12.6402	2.86297	8.27474	100.949	50.2299	59.3778	69.799	98.3513	68.6713	21.04	10.8802	19.018	14.4965	19.8157	19.9252			P=0.2466	P=0.9721	P=0.3544
7	10.0175	32.7364	28.5888	20.0134	8.90747	23.734	126.32	123.133	112.717	157.216	146.652	149.841	50.9857	26.4571	40.6733	39.1197	30.1572	32.5645			P=0.0167	P=0.9208	P=0.0464
9	17.0615	49.9241	42.1983	28.8006	20.1519	39.099	249.752	180.318	200.128	256.017	262.807	277.81	121.197	65.8714	67.7017	79.4875	70.2889	59.1263			P<0.0001	P=0.5316	P=0.0005
11	19.5433	51.748	45.0684	31.0501	22.5757	41.8243	557.395	398.756	379.464	388.691	451.596	531.628	220.576	108.252	122.867	155.811	133.96	145.436			P<0.0001	P=0.0202	P<0.0001
13	21.5412	52.0368	47.7458	32.2959	23.8826	44.0491	843.014	656.386	628.093	680.513	762.666	987.578	320.545	278.922	257.036	252.295	200.526	238.084			P<0.0001	P<0.0001	P<0.0001
15	33.2427	51.1479	48.3794	35.7114	23.598	44.1128	1339.93	953.868	1030.62	1119.48	1127.63	1501.21	522.575	487.652	472.232	404.864	356.779	506.402			P<0.0001	P<0.0001	P<0.0001
17	36.0949	52.3026	48.385	39.1264	26.0472	45.8104	1776.13	1302.37	1423.71	1576.84	1471.09	1781.23	720.025	706.165	706.835	566.046	509.014	692.353			P<0.0001	P<0.0001	P<0.0001

## Sheet: Figure 5
Figure 5A
CD45+			NK1.1+			CD4+				CD8+				F4/80+				Ly6G+
IgG	mDKN01	P=0.0243	IgG	mDKN01	P=0.0691	IgG	mDKN01	P=0.0091		IgG	mDKN01	P=0.0007		IgG	mDKN01	P=0.0154		IgG	mDKN01	P=0.1997
1.15032e+07	1.50787e+07		58984.4	90990.1		235327	407913			63351.9	108505			6.01546e+06	6.46489e+06			1.46919e+06	1.80918e+06
9.06296e+06	1.45157e+07		52312.6	65068.4		183871	267306			62193.5	101361			4.68869e+06	8.11972e+06			1.18098e+06	1.38312e+06
6.8808e+06	1.49616e+07		31726.5	124375		178184	279216			57454.9	95584.8			3.54125e+06	7.05294e+06			845421	1.87922e+06
1.54354e+07	1.96697e+07		111850	135304		228806	340735			79043.2	89790.7			6.58547e+06	8.3166e+06			2.52222e+06	3.12647e+06
	2.04898e+07			146877			302464				112566				9.42327e+06				2.76744e+06
Figure 5E
Days post injection	IgG						mDKN01						P value
1	0	0	0	0	0	0	0	0	0	0	0	0	P>0.9999
5	0	0	0	0	0	0	0	0	0	0	0	0	P>0.9999
7	42.2446	35.6029	44.8074	45.6197	21.398	29.1348	33.4269	40.5188	54.6981	24.4141	40.5193	22.806	P>0.9999
9	101.586	81.3361	95.6927	80.4902	55.862	32.7138	73.341	88.9481	103.043	48.6314	76.5798	48.7768	P>0.9999
11	113.963	120.686	153.927	134.82	66.1436	48.9273	109.307	129.735	115.907	58.5859	97.1601	69.1558	P=0.9999
13	199.538	200.989	189.774	168	102.785	107.931	133.715	217.756	227.974	127.624	140.441	149.987	P>0.9999
15	244.382	269.453	307.498	273.96	170.731	200.385	150.952	330.986	282.87	210.807	163.738	214.636	P=0.9890
16	324.882	361.451	377.687	354.048	218.375	245.352	197.963	426.141	348.825	276.358	216.441	273.671	P=0.9536
Figure 5F								Figure 5G
IgG	mDKN01	aCD4+aCD8	mDKN01+aCD4+aCD8	P value				IgG	mDKN01	aNK1.1	mDKN01+aNK1.1	P value
218.208	66.9357	154.192	69.39	IgG vs mDKN01	P=0.0025			218.208	66.9357	226.59	330.261	IgG vs mDKN01	P=0.0250
166.801	132.558	233.551	49.1835	aCD4+aCD8 vs mDKN01+aCD4+aCD8	P<0.0001			166.801	132.558	393.149	260.021	IgG vs aNK1.1	P=0.0002
137.071	85.5266	206.988	79.3363					137.071	85.5266	286.719	228.667	mDKN01 vs mDKN01+aNK1.1	P<0.0001
133.982	87.2341	197.513	135.559					133.982	87.2341	241.073	244.052
120.031	55.2316		60.3524					120.031	55.2316		272.451
104.151	69.7813		48.9369					104.151	69.7813		215.307
186.932	55.222		40.3104					186.932	55.222		326.509
85.3626	44.6521		31.4595					85.3626	44.6521		240.464
			58.8021
Figure 5H
Days post injection	IgG				mDKN01				P value
1	0	0	0	0	0	0	0	0	P>0.9999
5	0	0	0	0	0	0	0	0	P>0.9999
7	42.7178	50.6074	59.1073	54.9763	50.385	30.3287	70.9853	55.4391	P>0.9999
9	91.2154	102.065	126.445	93.3635	88.8761	69.1945	114.332	130.617	P>0.9999
11	154.934	174.169	223.05	151.45	156.06	139.394	200.059	201.123	P>0.9999
13	254.686	227.782	338.625	236.299	225.912	218.02	313.163	272.023	P=0.9993

## Sheet: Figure 6
Figure 6C
NK cell to PyMT ratio	PBS			rDKK1			P value
5:1	45.6333	43.9333	46.3333	36.7333	33.3333	32.2333	P<0.0001
2:1	29.6	30.9	29.5	20.1333	21.8333	21.7333	P<0.0001
1:1	19.5	20.1	21.3	16.7333	15.6333	16.6333	P=0.0041
0.5:1	12	11.8	13.8	6.03333	7.83333	7.13333	P=0.0002
Figure 6E
No. of CAFs	IgG			mDKN01			P value
0	29	27.4	21.9	26.9967	29.9967	28.6967	P=0.4502
20k	20.37	22.07	21.07	25.57	29.97	27.37	P=0.0086
40k	16.3467	13.0467	13.5467	23.9467	21.8467	24.6467	P=0.0006
Figure 6G
No. of pre-OBs	IgG			mDKN01			P value
0	36.09	35.59	36.19	37.29	36.79	38.19	P=0.6623
20k	27.09	28.79	27.99	38.59	34.89	35.69	P=0.0001
40k	28.59	24.09	26.49	34.59	31.59	36.69	P=0.0003

## Sheet: Figure 7
Figure 7E
	pAKT						pS6						pERK1/2						pSTAT5
rDKK1 stimulation time (min)	0	30	60	120	240		0	30	60	120	240		0	30	60	120	240		0	30	60	120	240
	1	0.648204	0.724157	0.749109	0.779271		1	0.503819	0.514514	0.494483	0.569004		1	0.67285	0.706155	0.699831	0.806071		1	0.677047	0.710334	0.702447	0.720193
	1	0.78439	0.822337	0.890039	0.873652		1	0.747594	0.767558	0.825312	0.801783		1	0.945412	0.904181	0.83885	0.917828		1	1.06625	1.02484	0.861113	0.855374
	1	0.657764	0.66646	0.70528	0.662733		1	0.52828	0.543394	0.563545	0.535837		1	0.773838	0.750359	0.751078	0.754911		1	0.794536	0.809119	0.781798	0.82518
	1	0.718723	0.775153	0.773841	0.737095		1	0.682323	0.686593	0.737404	0.67848		1	0.802326	0.859241	0.890147	0.858323		1	1.07669	1.21496	1.24794	1.29333
P value		P<0.0001	P=0.0003	P=0.0011	P=0.0006			P=0.0010	P=0.0013	P=0.0025	P=0.002			P=0.0113	P=0.0141	P=0.0100	P=0.0381			P=0.9079	P=0.9810	P=0.8917	P=0.9562
Figure 7F						Figure 7G
NK 1.1 engagement stimulation						IL-12 & IL-15 stimulation
NK cells from TM			NK cells from BM			NK cells from TM			NK cells from BM
Control	αSMA- Dkk1cKO	P=0.0437	Control	αSMA- Dkk1cKO	P=0.9619	Control	αSMA- Dkk1cKO	P=0.0202	Control	αSMA- Dkk1cKO	P=0.5083
0.638418	6.48		4.45928	9.21312		0.96063	5.06757		9.36019	7.07635
3.22165	12.2556		10.9948	29.569		1.3984	10.975		4.59978	4.11943
5.15901	23.5227		29.0179	18.4259		3.04636	5.83143		3.98276	3.57937
5.13863	8.38057		24.9038	22.2134		2.6337	4.74878		3.06536	3.72222
	19.918			20.5785			4.42623			3.55072
	6.0076			5.95023			4.42857			4.025

## Sheet: Figure 8
Figure 8B
Human NK cell to MBA-MB-231 ratio	PBS							rhDKK1							P value
5:1	29.17	29.27	24.47	27.97	29.47	27.07	27.2333	12.9567	14.8567	11.4567	15.2567	9.95667	15.0567	21.1933	P<0.0001
2:1	20.57	18.67	15.87	17.67	15.37	17.77	14.1333	9.45667	7.55667	8.15667	5.75667	7.25667	10.2567	10.2933	P<0.0001
1:1	12.67	13.17	9.87	11.27	10.37	10.27	8.53333	3.89667	4.49667	4.12667	2.70667	3.44667	5.27667	6.49333	P<0.0001
Figure 8C
Human NK cell to T47D ratio	PBS			rhDKK1			P value
5:1	42.4	43.7	44.6	20.4	21.2	18.9	P<0.0001
2:1	35.6	33.3	32	17.7	17.2	17.1	P<0.0001
1:1	23	24.2	21.3	14.6	13.5	11.5	P<0.0001
Figure 8D
Human NK cell to K562 ratio	PBS			rhDKK1			P value
5:1	48.4	47.6	50.8	29.0533	27.9533	29.1533	P<0.0001
2:1	20.9	22.3	22.3	10.4533	9.95333	10.2533	P<0.0001
1:1	11.7	10.8	10.9	5.84333	5.97333	5.57333	P<0.0001
Figure 8E
NKG2D+			NKp30+			NKp46+NKp30+
PBS	rhDKK1	P<0.0001	PBS	rhDKK1	P<0.0001	PBS	rhDKK1	P<0.0001
26.2	14.9		24.1	15.7		14	7.96
17.5	8.91		18.8	12.5		9.46	5.85
30.3	17.7		23.3	14.4		12.7	6.87
37.7	34		32.7	27.6		20.2	15.1
36.9	31		28.5	19		26.4	17.4
36.3	29.4		43.8	31.9		19.4	10.4
45.2	44.5		23.6	22.9		24.3	23.6
47.9	41.3		28.7	21.8		20.7	14.8
47.4	42.4		20.6	14.4		14.8	9.93
57.8	48.2		20.7	13.6		14.2	9.02
38.4	34.6		40.6	31.6		32.2	23.5
Figure 8G						Figure 8H
Stable bone mets			Prog bone mets			CD16+CD56dim							PRF1+							GzmB+
Initial	F/U	P=0.4435	Initial	F/U	P=0.0276	Stable bone mets			Prog bone mets				Stable bone mets			Prog bone mets				Stable bone mets			Prog bone mets
188	186.605		225.209	399.628		Initial	F/U	P=0.6615	Initial	F/U	P=0.0090		Initial	F/U	P=0.4016	Initial	F/U	P=0.0048		Initial	F/U	P=0.8379	Initial	F/U	P=0.0051
188.465	314.977		139.163	256.372		87.8	90.5		57	57.8			95.6	97		76.2	66.9			92.1	92.3		69.1	59.2
358.698	426.605		383.349	476.372		78.6	62.1		67.5	44.5			94	76.5		88.2	79.1			85.7	68.2		69.3	52.1
474.046	484.279		335.907	453.581		90.6	89.5		86.5	70.7			96.8	95.5		96.3	79.9			90.6	89.4		88.7	74.8
625.209	456.372		218.233	191.256		83	89.3		50.2	38.5			95.7	99.1		52.5	36.8			86.1	94.9		46.5	23.4
604.279	585.209		117.302	212.186		85.5	84.9		88.7	84.6			95.3	92		95.3	92.7			83.3	88.1		76.2	65
357.767	653.116		863.814	1320.56					90.8	78.3						95.6	89.9						94.5	87
			475.442	1043.81					85.6	74.4						93.2	89.3						78.1	77.9

## Sheet: Supp Fig. 1
Supp Fig.1A
Days post injection	IgG				mDKN01				P value
1	0	0	0	0	0	0	0	0	P>0.9999
5	0	0	0	0	0	0	0	0	P>0.9999
7	9.14708	5.52922	12.0352	11.3768	2.36314	4.0191	2.109	2.67481	P>0.9999
9	12.3006	8.80376	16.825	16.4259	4.23561	6.48677	2.21772	2.80704	P>0.9999
11	13.5308	11.4455	24.4311	25.9635	4.692	9.15321	3.4935	3.2868	P>0.9999
13	20.4285	11.1688	34.0905	31.9073	5.31028	9.88565	3.56918	5.92338	P>0.9999
15	26.1175	11.4466	50.8284	46.6807	5.71474	18.1299	3.46427	8.08127	P>0.9999
17	33.1668	15.4523	73.6118	61.959	7.43549	18.433	5.82179	12.1204	P>0.9999
19	37.4273	0	113.568	77.0747	10.8618	17.0979	3.8699	9.19837	P=0.9919
21	62.4761	0	153.515	113.251	11.7326	20.2905	3.10188	10.7516	P=0.8078
23	69.5353	0	198.875	131.683	15.534	25.3511	0	15.3152	P=0.6978
25	87.9172	0	288.306	246.343	18.741	33.3856	0	16.9013	P=0.0727
27	113.007	0	371.213	355.636	21.778	41.0595	0	18.5076	P=0.0025
29	162.441	0	566.304	586.043	29.6498	57.1271	0	24.316	P<0.0001
31	212.321	0	878.204	835.322	43.3333	65.5785	0	36.2328	P<0.0001
Supp Fig.1B				Supp Fig.1C				Supp Fig.1D
PyMT	4T1	EO771		EO771 cell line	EO771 MFP tumor	P=0.0002		PyMT cell line	PyMT MFP tumor	P=0.0265
0.004009	0.185214	0.000136078		0.000136078	0.0446822			0.004009	0.219031
0.002413	0.263275	0.000102834		0.000102834	0.032093			0.002413	0.4547
0.006045	0.206941	0		0	0.0313826			0.006045	0.276912
		0		0	0.0520958				0.114642
Supp Fig.1E				Supp Fig.1F
NTB	EO771 MFP	P=0.0030		NTB	PyMT MFP	P=0.0045
12.7877	29.281			13.59	36.81
12.9113	32.1736			23.67	40.25
19.9957	39.2658			17.51	43.43
17.8745					30.89

## Sheet: Supp Fig. 3
Supp Fig. 3B
24H				48H
0	1	2	10	0	1	2	10
0.402667	0.384667	0.414667	0.419667	1.48833	1.36433	1.41433	1.36133
0.394667	0.377667	0.358667	0.416667	1.34333	1.45733	1.38933	1.49733
0.358667	0.389667	0.390667	0.466667	1.40033	1.41333	1.52133	1.50533
P value	P>0.9999	P>0.9999	P=0.7510		P>0.9999	P=0.9012	P=0.7785
Supp Fig. 3C
Days post injection	Control					aSMA-Dkk1cKO								P value
1	0	0	0	0	0	0	0	0	0	0	0	0	0	P>0.9999
5	0	0	0	0	0	0	0	0	0	0	0	0	0	P>0.9999
7	116.408	99.124	100.095	97.1434	146.784	50.5974	48.552	55.1097	47.6395	66.435	40.8055	55.7709	37.0964	P=0.0059
9	136.966	180.355	167.747	171.018	165.814	98.6469	63.3549	60.0792	70.2196	90.8147	106.183	71.3843	47.0437	P<0.0001
11	174.919	193.905	206.163	208.123	199.18	126.361	80.8973	120.682	105.553	131.394	131.906	103.953	99.2217	P<0.0001
13	204.991	238.611	318.773	301.097	296.998	171.086	104.957	161.183	127.285	173.537	145.526	181.262	177.327	P<0.0001
15	365.265	372.207	538.095	447.938	421.934	227.315	171.734	227.574	182.286	244.697	208.498	239.842	208.309	P<0.0001
16	447.238	389.705	593.707	541.417	482.342	270.497	185.507	255.869	186.026	272.725	256.197	289.445	250.461	P<0.0001
Supp Fig. 3D
Days post injection	Control				FSP1-Dkk1cKO				P value
1	0	0	0	0	0	0	0	0	P>0.9999
5	0	0	0	0	0	0	0	0	P>0.9999
7	23.1228	28.4656	33.6715	29.4679	20.9047	17.1172	16.0522	13.8848	P=0.9997
9	39.1456	56.7727	46.1983	56.5366	64.8662	40.6041	31.9771	23.3289	P>0.9999
11	122.351	120.883	64.7473	102.593	90.912	58.9512	57.8329	34.4956	P=0.5382
13	188.794	187.904	152.38	207.054	160.185	86.7667	93.2411	60.9212	P=0.0102
15	253.733	282.512	209.708	347.867	195.865	135.659	127.644	94.8419	P<0.0001
16	326.729	374.013	272.723	462.269	258.33	165.535	150.369	118.379	P<0.0001
Supp Fig. 3E
Control	FSP1-Dkk1cKO	P=0.0088
0.148057	0.0106507
0.162194	0.00531613
0.217622	0.0178078
0.0517981	0.0174

## Sheet: Supp Fig. 4
Supp Fig. 4A
Stimulation time	24H				48H				72H
rDKK1 concentration (ng/ml)	0	50	100	200	0	50	100	200	0	50	100	200
	0.315	0.321	0.334	0.28	1.21033	1.21033	1.34233	1.21633	2.47733	2.58333	2.64233	2.41233
	0.268	0.262	0.303	0.283	1.24833	1.24533	1.27033	1.16433	2.29933	2.35533	2.44733	2.62533
	0.36	0.314	0.319	0.298	1.25533	1.21133	1.22633	1.20633	2.35433	2.38733	2.37533	2.49633
	P value	P=0.8606	P=0.9956	P=0.5612		P=0.9090	P=0.4021	P=0.3908		P=0.8349	P=0.5381	P=0.4044
Supp Fig. 4B
Stimulation time	24H				48H				72H
rDKK1 concentration (ng/ml)	0	50	100	200	0	50	100	200	0	50	100	200
	0.381667	0.462667	0.406667	0.382667	1.33067	1.05367	1.19267	1.02767	1.91367	1.86867	2.15367	1.83867
	0.380667	0.398667	0.443667	0.402667	1.17867	1.33367	0.972667	1.01867	1.89067	2.02167	1.89067	1.75467
	0.106667	0.389667	0.480667	0.380667	1.28367	1.19167	1.10967	1.06967	1.98167	1.91567	2.11067	1.97767
	P value	P=0.2241	P=0.1280	P=0.3898		P=0.7142	P=0.1474	P=0.0556		P=0.9996	P=0.3682	P=0.7269
Supp Fig. 4C
Stimulation time	24H				48H				72H
rDKK1 concentration (ng/ml)	0	50	100	200	0	50	100	200	0	50	100	200
	0.761667	0.637667	0.713667	0.847667	1.52833	1.59833	1.57633	1.51133	2.19533	2.07033	2.23133	2.18033
	0.668667	0.761667	0.801667	0.672667	1.47733	1.49833	1.74333	1.45033	2.08933	2.03533	2.02833	2.23733
	0.708667	0.708667	0.696667	0.765667	1.46933	1.53133	1.55733	1.41633	2.31733	2.02333	2.21333	2.17533
	P value	P=0.9944	P=0.9383	P=0.6918		P=0.6594	P=0.0801	P=0.8696		P=0.1127	P=0.8605	P>0.9999
Supp Fig. 4D
	Control			rDKK1 (100ng/ml)			P value
G0/G1	56.6	56.4	55.6	56.4	56.7	56.6	P=0.3131
S	11.1	10.3	11.5	11.1	9.81	10.6	P=0.4193
G2/M	27.5	27.5	26.6	27.7	29.2	27.5	P=0.2035
Supp Fig. 4E
	Control			rDKK1 (100ng/ml)			P value
PI-/AnnV-	93.204	90.977	91.236	92.96	87.91	92.04	P=0.6496
PI+	3.65	5.68	5.88	3.75	6.56	4.58	P=0.9839
AnnV+	0.876	0.423	0.694	1.47	1.58	1.34	P=0.2741
PI+/AnnV+	2.27	2.92	2.19	1.82	3.95	2.04	P=0.8508

[truncated: 5 more sheets: Supp Fig. 5, Supp Fig. 6, Supp Fig. 7, Supp Fig. 8, Supp Fig.9]
